# Supplementary material for: From Catheter Complication to Surgical Success: Urgent Retrieval of an Embolized Amplatzer Device and Valve Repair
Source: Reports (MDPI). 2025 Sep 19;8(3):185. doi: 10.3390/reports8030185 (PMC12452470; doi:10.3390/reports8030185)
Supplement: Supplementary file 1 [file reports-08-00185-s001.zip]

Archive with 2 entries (2 files):
- video S1 TEE amplatzer.mp4
- video S2 extraction Amplatzer.mp4
